# Supplementary material for: Machine learning-driven development of a disease risk score for COVID-19 hospitalization and mortality: a Swedish and Norwegian register-based study
Source: Front Public Health. 2023 Dec 7;11:1258840. doi: 10.3389/fpubh.2023.1258840 (PMC10749372; doi:10.3389/fpubh.2023.1258840)
Supplement: Supplementary file 1 [file Data_Sheet_1.zip]

Archive with 25 entries (25 files):
- Image 1.pdf
- Image 10.pdf
- Image 11.pdf
- Image 12.pdf
- Image 13.pdf
- Image 14.pdf
- Image 15.pdf
- Image 16.pdf
- Image 17.pdf
- Image 18.pdf
- Image 2.pdf
- Image 3.pdf
- Image 4.pdf
- Image 5.pdf
- Image 6.pdf
- Image 7.pdf
- Image 8.pdf
- Image 9.pdf
- Table 2.docx
- Table 3.docx
- Table 4.docx
- Table 5.docx
- Table 1.docx
- PROBAST.docx
- TRIPOD Checklist Prediction Model Development and Validation.docx
